# Supplementary material for: Overall and Relative Survival After a Second Contralateral Hip Fracture in Adults over 65 Years: A Retrospective Cohort Study
Source: Geriatrics (Basel). 2026 Jul 10;11(4):83. doi: 10.3390/geriatrics11040083 (PMC13398190; doi:10.3390/geriatrics11040083)
Supplement: Supplementary file 1 [file geriatrics-11-00083-s001.zip]

Archive with 1 entries (1 files):
- geriatrics-4317069-supplementary.pdf
